# Supplementary material for: Acceleration of the Deamination of Cytosine through Photo-Crosslinking
Source: Curr Issues Mol Biol. 2023 May 29;45(6):4687–700. doi: 10.3390/cimb45060298 (PMC10297672; doi:10.3390/cimb45060298)
Supplement: Supplementary file 1 [file cimb-45-00298-s001.zip]

Archive with 1 entries (1 files):
- cimb-2359134-supplementary.pdf
